# Supplementary material for: Extending the Martini 3 Coarse-Grained Force Field to Hyaluronic Acid
Source: J Phys Chem B. 2025 Feb 24;129(9):2408–25. doi: 10.1021/acs.jpcb.4c08043 (PMC11891902; doi:10.1021/acs.jpcb.4c08043)
Supplement: Supplementary file 1 — jp4c08043_si_001.zip [file jp4c08043_si_001.zip]

Archive with 1 entries (1 files):
- carbo2martini3_2.0.py
